# Supplementary material for: Reliability and validity of the Chinese version of the Benefit Finding Questionnaire for people with mental disorders
Source: PLoS One. 2024 Sep 6;19(9):e0291586. doi: 10.1371/journal.pone.0291586 (PMC11379198; doi:10.1371/journal.pone.0291586)
Supplement: S2 File — (XLSX) [file pone.0291586.s002.xlsx]

## Sheet: 验证性因子
民族	教育程度	婚姻状态	工作状态	人均收入	医疗支付方式	居住地	益处1	益处2	益处3	益处4	益处5	益处6	益处7	益处8	益处9	益处10	益处11	益处12	益处13	益处14	益处15	益处16	益处17	益处18	益处19	益处20	益处21
1	3	1	1	4	2	1	2	2	4	4	1	4	3	2	4	1	2	3	1	1	1	3	3	1	2	3	4
1	3	2	4	2	2	1	3	3	2	3	3	3	3	4	1	3	4	4	4	3	4	3	4	4	3	4	4
1	3	1	2	2	2	1	3	4	3	4	3	3	2	2	1	2	2	2	2	3	3	2	4	3	2	5	5
1	3	2	2	4	2	1	2	2	3	3	2	2	3	2	3	3	2	3	2	3	2	3	2	3	3	2	3
1	3	2	2	4	2	1	4	3	1	2	3	2	1	2	2	4	2	3	2	3	3	2	3	4	1	4	3
1	3	1	1	4	1	1	1	2	1	1	3	4	1	1	1	1	5	2	1	1	1	2	2	5	1	2	1
1	3	1	1	3	2	1	1	4	1	1	4	3	3	1	1	5	4	3	3	4	5	3	5	4	3	5	3
1	2	1	1	4	2	1	3	3	3	4	3	4	3	4	4	3	3	1	2	3	3	3	2	4	2	4	3
1	2	2	4	2	2	2	3	3	2	3	3	2	2	3	1	4	2	4	4	5	4	3	4	4	4	4	4
1	2	1	1	3	2	1	4	1	1	4	2	3	2	1	2	4	2	4	3	3	2	3	3	1	3	2	4
1	2	1	4	1	2	1	3	3	1	1	2	4	2	2	2	1	1	1	1	1	1	1	3	2	1	1	1
1	2	1	1	5	2	1	4	3	2	2	3	3	3	2	2	3	2	2	2	3	3	2	3	3	2	3	3
1	3	1	1	4	1	1	4	3	1	1	3	3	1	2	1	3	1	2	2	2	2	2	3	3	2	2	3
1	2	1	1	3	2	1	4	3	3	2	4	5	4	4	4	4	4	4	2	4	4	3	4	4	4	4	5
1	1	1	4	2	1	1	4	3	1	1	2	2	1	3	2	4	2	1	2	4	2	2	2	2	2	4	3
1	2	2	3	3	2	2	3	4	3	4	2	3	3	3	4	3	3	3	3	3	3	3	2	2	3	3	3
1	3	1	1	4	2	1	1	2	2	2	1	2	2	1	3	1	3	2	1	1	1	1	1	1	1	1	1
1	1	2	5	2	2	1	4	2	2	3	2	4	2	5	3	1	3	2	2	1	2	2	1	4	2	4	2
1	1	3	4	3	2	2	2	2	1	2	2	1	2	2	1	2	2	1	2	2	2	1	2	2	1	2	2
1	4	1	1	3	1	1	5	3	3	4	3	3	3	4	2	1	2	4	3	3	2	2	4	2	2	2	4
1	3	2	2	2	2	1	5	5	4	3	3	3	3	3	3	4	3	3	3	3	4	3	3	4	3	3	4
1	1	2	4	4	2	1	3	3	3	3	3	4	3	2	3	3	3	3	3	3	3	2	3	2	3	3	3
1	4	2	2	5	2	1	4	4	3	4	3	4	4	4	4	3	3	3	3	4	4	3	3	4	4	3	3
1	1	1	1	1	3	1	4	3	1	4	3	4	4	4	4	4	4	4	4	4	4	4	4	5	4	4	4
1	3	1	1	4	2	1	4	2	3	3	2	4	4	4	4	4	4	4	4	5	5	4	4	4	4	4	5
1	3	1	1	3	2	1	3	2	2	3	3	3	3	4	3	4	2	2	2	3	3	3	2	3	3	4	3
1	3	1	2	2	2	1	4	2	1	2	1	2	3	3	3	3	2	3	3	2	2	1	3	2	3	2	4
1	1	1	1	2	2	1	3	1	3	2	2	4	1	2	1	2	2	1	1	2	3	1	3	1	1	3	3
1	3	1	4	2	2	2	2	3	3	1	5	4	5	3	4	4	5	4	5	3	5	5	4	3	5	2	3
1	3	1	1	3	2	1	2	3	2	4	1	5	3	4	3	4	4	3	3	4	4	4	4	4	3	4	3
1	2	2	2	3	2	1	3	2	3	4	3	3	3	4	3	3	3	4	3	2	3	4	2	3	3	3	3
1	2	1	1	4	1	1	4	3	1	1	3	3	2	4	1	1	2	5	5	3	1	1	4	3	2	2	3
1	2	1	1	3	2	1	3	3	1	3	3	3	1	1	1	3	1	2	2	3	3	1	1	3	1	3	3
1	1	1	4	2	2	1	3	3	2	3	3	1	1	1	2	1	2	2	3	2	3	1	1	2	1	2	1
1	3	1	1	2	1	1	3	3	5	4	3	3	5	3	1	3	3	3	1	3	3	2	3	3	2	3	3
1	3	1	1	2	2	2	3	3	2	3	3	3	3	3	3	2	2	2	3	3	3	3	3	3	3	3	3
2	2	2	5	5	2	1	4	2	3	2	4	5	4	4	1	5	4	4	5	5	4	3	4	2	4	3	3
1	3	1	1	3	2	1	3	2	2	2	3	1	2	3	2	3	2	1	1	2	3	1	3	1	1	3	2
1	3	1	4	2	2	1	3	3	3	4	3	3	3	4	4	4	4	4	4	3	3	4	4	3	4	4	3
1	3	2	4	5	2	1	2	2	3	1	3	4	3	4	3	4	3	2	2	4	4	2	4	5	4	4	3
1	3	2	2	3	2	1	3	3	3	4	3	3	4	3	3	3	4	4	4	3	3	3	3	3	4	3	3
1	2	1	1	2	3	1	2	2	2	3	2	3	2	2	2	3	3	2	2	3	3	2	3	3	3	3	3
1	3	1	2	2	1	1	4	3	1	1	3	4	3	1	1	3	2	1	1	3	3	1	3	4	2	3	4
1	2	3	5	3	2	1	3	3	4	3	3	4	2	3	3	4	3	2	3	3	3	2	3	2	2	3	3
2	1	1	1	2	1	1	4	4	4	3	3	4	3	3	4	4	4	4	4	4	4	3	3	3	4	4	4
1	1	1	1	1	2	1	5	2	1	3	1	3	2	3	2	1	2	1	1	3	2	2	4	3	1	3	3
1	2	1	1	2	2	2	4	5	3	2	1	5	1	3	1	1	3	3	3	1	2	1	1	1	1	1	1
2	4	2	2	5	2	1	5	3	5	2	3	1	3	2	2	3	2	3	3	5	5	4	4	4	5	5	5
1	1	1	1	5	2	1	3	3	2	2	3	3	2	2	2	3	2	2	2	3	3	2	3	3	2	3	4
1	3	1	1	5	1	1	3	2	2	2	1	5	1	3	3	2	4	2	2	1	2	3	3	4	2	4	4
1	1	1	1	2	2	1	1	1	1	1	4	5	1	3	1	1	5	5	5	1	1	1	1	5	1	1	3
1	3	2	2	5	3	1	4	3	2	2	1	3	2	2	1	3	2	2	2	2	3	2	3	1	1	1	2
1	3	1	1	4	1	1	3	1	1	2	1	1	1	2	1	1	3	1	1	2	1	1	4	2	1	1	2
1	2	1	1	2	1	1	3	4	4	4	3	3	3	4	2	5	3	3	4	3	3	2	3	4	3	5	4
1	2	1	1	2	2	1	1	2	2	3	1	2	1	2	1	1	3	2	2	1	2	2	2	2	2	2	2
1	4	1	1	2	1	2	2	3	1	1	3	4	1	2	2	4	3	2	3	2	4	2	3	3	2	2	3
1	3	1	1	3	1	1	4	3	3	1	3	4	4	5	3	3	4	1	3	3	4	3	4	1	2	3	4
1	1	1	1	2	1	1	4	2	3	3	3	2	3	4	3	3	3	2	3	3	2	3	3	2	3	3	3
2	1	2	2	3	1	2	2	2	3	3	2	3	2	2	3	3	3	2	2	3	3	3	2	2	3	3	3
1	3	1	2	3	2	1	3	3	2	1	2	2	1	1	2	1	1	2	2	1	1	1	1	1	1	2	2
1	2	1	1	2	2	2	3	2	1	2	1	3	2	3	1	3	2	2	1	1	2	2	3	3	2	3	3
1	1	2	4	2	2	1	4	4	4	3	3	4	3	3	4	4	4	3	3	4	4	3	3	2	3	4	3
1	1	2	5	2	2	2	4	2	3	3	3	2	2	3	3	4	3	3	4	3	3	3	3	2	3	2	3
1	2	2	2	3	2	2	4	3	3	4	3	4	3	3	4	3	3	3	3	3	3	4	3	4	3	3	3
1	1	2	4	1	2	1	5	4	3	4	5	5	4	5	4	5	3	3	4	4	5	4	5	5	5	4	5
2	2	1	1	3	1	1	3	4	4	4	3	3	4	3	3	3	3	3	3	3	3	2	3	3	3	4	4
1	3	1	1	3	2	1	5	4	2	3	3	4	4	3	3	4	3	2	2	3	3	2	2	3	3	3	3
1	2	2	2	3	2	1	4	3	4	4	3	4	3	3	4	3	3	3	3	3	3	3	3	3	3	3	3
1	2	1	1	5	1	1	4	2	3	3	3	5	2	4	4	3	3	3	3	3	3	2	3	3	1	3	3
1	3	1	2	4	2	1	3	2	3	4	4	3	4	3	1	4	5	4	4	5	5	5	5	4	4	3	3
1	3	2	2	3	2	1	4	4	3	4	3	3	4	4	4	4	4	4	4	4	4	4	5	4	5	5	5
1	1	1	1	1	2	2	3	1	2	2	1	2	2	3	2	3	3	2	1	3	3	1	3	1	1	1	3
1	2	1	1	1	2	1	3	3	2	2	3	4	2	3	3	1	2	1	2	3	3	2	3	3	3	3	3
1	3	2	2	5	1	1	1	1	1	1	1	1	2	2	2	1	2	2	2	2	2	1	1	1	2	3	1
1	1	2	4	2	2	2	4	3	3	3	3	3	2	2	3	3	3	2	3	3	3	3	3	3	3	3	3
1	4	1	1	3	2	1	4	3	2	3	4	4	3	4	4	4	4	5	4	4	4	4	4	5	4	5	4
1	1	1	1	3	2	1	2	4	3	3	3	4	4	4	1	3	4	4	4	3	3	2	5	2	1	2	4
1	2	1	1	2	2	1	4	3	3	3	3	1	2	4	1	1	2	1	1	1	3	1	1	1	1	3	4
2	3	2	5	5	2	1	3	3	2	2	3	5	1	4	2	3	3	2	4	1	3	1	1	4	1	3	4
1	2	1	1	3	1	2	2	2	2	2	2	2	1	1	1	3	2	2	2	4	4	2	1	3	1	1	1
1	3	1	2	3	2	1	4	2	3	2	4	4	3	4	4	4	4	4	4	4	4	2	4	4	4	4	4
1	3	1	4	1	2	1	5	2	2	3	3	2	1	1	1	3	2	3	2	1	2	1	4	5	3	5	5
1	3	1	4	5	2	2	3	3	3	3	3	4	3	3	3	3	4	2	3	4	4	3	3	3	2	3	3
1	2	1	1	3	2	1	5	5	5	5	5	5	5	5	5	5	5	5	5	5	5	5	5	4	5	5	5
2	2	1	1	3	1	1	2	1	1	2	1	5	1	1	5	1	1	1	5	1	1	1	1	1	2	1	1
1	2	2	2	3	2	1	2	3	3	2	3	3	3	3	2	3	3	2	3	3	3	3	2	3	3	3	3
1	2	1	1	5	2	1	4	2	1	3	1	5	3	2	2	1	3	1	1	1	1	1	3	3	1	1	1
1	2	1	1	5	2	1	3	5	3	3	1	3	1	2	2	1	1	2	1	1	2	2	4	3	2	1	1
1	3	1	2	2	2	1	5	1	1	4	1	5	1	5	3	5	3	5	5	3	2	4	5	5	3	2	4
1	2	1	1	3	2	1	3	2	2	3	2	4	3	4	3	4	3	3	2	4	3	3	4	2	3	5	3
1	3	1	2	4	2	1	5	3	2	2	3	3	4	3	4	3	1	2	1	3	4	1	4	2	2	2	3
1	3	1	1	3	2	2	3	3	3	3	3	3	3	2	3	3	3	2	3	3	2	3	3	2	3	3	3
1	1	3	3	2	1	2	3	3	2	3	2	2	3	3	2	2	3	3	2	2	2	2	3	4	2	2	2
1	3	1	4	5	1	1	4	3	2	3	3	1	3	2	1	1	2	1	1	1	1	1	1	1	1	1	1
2	2	1	3	2	1	2	4	3	4	4	4	4	3	4	4	4	4	3	3	4	4	3	3	3	4	4	4
1	3	2	2	3	2	1	4	4	4	4	5	5	4	4	4	5	4	4	4	5	4	4	4	4	4	4	4
1	3	3	2	3	2	1	5	3	3	4	3	3	4	4	1	3	4	4	4	4	4	4	4	4	4	4	3
1	1	2	3	2	2	2	3	4	3	4	3	3	3	3	4	3	3	3	3	3	3	4	3	2	3	3	3
1	1	1	4	2	2	1	5	4	3	4	3	4	4	4	4	4	4	4	4	4	4	3	4	4	4	4	4
1	2	1	1	3	1	1	2	3	2	2	3	3	2	2	2	1	2	1	1	1	1	2	2	2	1	3	3
1	1	2	5	3	2	1	3	3	3	1	4	3	3	1	2	4	2	2	2	5	4	4	5	5	4	5	4
1	3	2	2	3	2	1	4	3	3	4	3	4	3	4	4	4	4	4	4	4	3	3	4	3	4	4	3
1	1	1	1	5	1	1	3	4	3	3	1	3	2	2	2	1	2	5	1	1	1	1	2	1	1	2	3
1	2	1	1	3	1	1	4	1	2	3	2	3	2	2	3	4	3	3	2	4	3	2	4	2	2	3	3
1	1	2	3	2	1	2	3	4	3	4	3	4	2	3	4	4	4	2	3	4	2	3	3	2	3	2	3
1	1	1	1	3	2	2	2	1	1	2	1	3	2	2	4	2	2	2	1	2	2	2	2	1	2	2	2
1	1	2	2	3	2	1	3	3	2	3	3	2	2	2	3	2	3	3	3	2	2	2	3	3	3	3	3
1	3	2	2	3	2	1	4	3	3	3	2	4	4	4	3	4	4	4	4	4	4	3	3	3	3	4	4
1	3	2	2	3	2	1	4	5	3	2	5	5	2	3	4	2	3	3	3	4	3	2	5	5	4	4	4
1	1	2	2	3	2	2	3	3	3	4	3	3	4	3	3	3	4	3	3	3	3	4	3	3	4	3	3
1	2	1	1	1	1	2	2	4	2	3	4	4	2	3	3	2	4	4	2	2	2	3	4	2	2	3	4
1	2	1	1	3	2	1	5	2	3	3	1	3	1	3	2	2	1	2	1	2	1	2	3	2	2	3	2
1	4	1	4	5	2	1	5	4	3	3	3	4	2	5	5	5	4	4	4	4	4	2	3	4	3	4	4
1	2	2	2	4	2	1	3	3	3	4	3	5	5	5	4	5	4	4	4	4	4	4	4	4	4	4	4
1	1	1	1	2	1	1	1	2	1	3	3	2	3	1	2	1	2	2	1	1	2	2	3	4	2	3	2
1	1	2	4	1	2	2	3	2	2	1	3	2	1	2	2	4	3	3	3	2	3	2	2	3	3	3	3
1	1	1	1	4	2	1	5	5	3	4	4	5	5	1	3	3	5	5	3	1	1	1	2	3	2	3	1
1	1	1	1	3	2	1	1	2	4	3	3	1	2	1	1	2	2	1	1	1	1	1	1	2	1	1	1
1	4	1	4	5	1	1	2	1	1	1	2	2	1	2	1	2	2	2	2	2	3	2	2	2	1	2	2
1	3	1	1	3	1	2	5	4	1	4	3	4	3	4	3	5	3	3	4	5	4	3	4	2	3	2	3
2	2	1	1	2	2	1	5	3	3	3	3	4	5	5	3	4	5	5	5	4	4	5	4	5	5	4	3
1	1	2	2	2	2	1	3	3	3	3	3	3	3	3	3	3	3	3	3	3	3	3	3	3	3	3	3
1	3	2	3	5	1	1	4	5	1	3	3	4	3	4	1	4	3	4	3	3	3	3	4	4	3	4	3
1	2	2	4	2	1	1	3	3	2	1	3	3	3	3	5	3	3	3	3	3	3	3	3	3	3	3	3
1	3	1	1	4	1	1	3	4	1	4	1	4	2	1	1	3	1	3	3	2	4	5	3	4	3	4	3
1	2	1	1	1	2	2	4	3	3	4	1	3	1	1	3	1	1	1	1	1	1	1	1	1	1	1	1
1	3	1	1	2	1	1	3	3	1	3	3	2	1	3	4	3	3	4	4	3	3	2	4	3	3	3	3
1	2	2	2	3	2	1	3	3	3	4	2	3	3	4	3	3	3	3	3	3	3	3	3	4	3	3	3
1	2	1	1	3	2	1	4	3	2	2	1	5	3	1	1	1	3	1	4	1	1	1	1	1	1	2	1
1	1	2	4	2	2	1	3	3	1	4	3	3	1	3	4	3	4	4	3	4	4	4	4	2	4	4	4
1	1	2	2	3	2	2	3	3	3	3	3	3	3	4	2	3	3	3	3	3	3	3	4	3	3	3	3
1	2	1	1	3	1	1	3	4	3	3	3	4	2	2	2	1	1	1	1	1	1	2	1	1	1	2	1
1	1	3	3	3	1	2	3	3	3	4	2	4	2	2	3	3	4	3	3	2	3	3	3	2	3	4	4
1	3	1	2	3	1	1	2	2	1	3	3	3	2	3	1	3	1	1	1	3	3	1	3	2	1	2	3
1	2	2	5	3	2	1	4	3	3	2	3	4	3	3	1	3	3	3	3	3	3	3	2	2	3	3	3
1	2	1	1	3	2	1	5	1	1	2	1	5	3	5	4	3	4	4	4	3	4	3	4	4	3	4	3
1	3	1	1	3	2	1	3	3	3	3	3	4	3	3	3	4	3	3	3	3	3	3	4	3	4	3	4
1	1	1	1	3	1	1	3	4	2	2	2	4	2	4	2	1	2	4	2	1	2	2	2	3	3	3	4
1	3	1	3	2	2	1	2	1	1	2	1	1	2	2	2	1	2	2	2	1	1	2	1	1	2	2	1
2	1	2	4	1	2	2	3	3	2	5	4	2	2	1	3	3	3	3	3	4	2	2	1	4	2	3	2
1	3	1	2	4	2	1	3	2	3	3	3	3	2	3	2	3	3	2	2	3	2	2	3	3	2	3	3
1	2	1	4	2	2	1	4	4	2	2	3	4	1	3	3	3	2	3	4	3	3	2	3	2	1	2	4
1	1	2	4	2	2	1	3	3	3	3	3	3	3	3	3	3	3	3	3	4	3	3	3	4	3	4	4
1	3	2	2	3	2	1	3	1	2	2	3	3	2	2	3	3	3	3	2	3	3	3	3	3	3	3	3
1	1	2	5	3	2	1	1	3	2	4	3	3	2	2	3	2	3	2	5	3	2	2	2	1	2	4	2
1	2	2	5	4	2	1	2	4	4	3	3	3	3	2	3	5	3	2	3	4	4	3	4	3	4	4	4
1	3	1	2	3	2	1	3	3	4	3	3	3	4	3	3	4	4	3	4	3	4	3	3	3	3	3	3
1	3	2	2	5	2	1	4	3	4	4	3	5	4	4	4	4	4	4	4	4	5	4	4	4	4	4	3
1	3	1	2	4	2	1	3	3	3	4	3	3	4	4	3	3	4	3	3	3	4	2	3	4	3	4	2
1	2	2	4	2	2	1	1	1	1	2	3	2	1	1	3	4	3	4	4	5	4	4	4	4	4	4	4
1	3	3	4	5	1	1	3	4	2	1	3	5	3	4	3	4	2	3	1	3	4	1	4	4	3	5	4
1	3	1	1	2	2	1	5	5	3	2	1	3	3	3	3	5	3	3	4	5	3	2	4	5	3	4	5
1	2	1	1	4	2	1	4	2	2	5	3	4	4	5	5	5	5	4	4	3	3	5	4	3	3	5	4
1	1	3	3	3	2	2	1	1	2	2	1	4	2	2	3	1	2	2	2	2	1	2	3	2	2	1	3
1	3	1	1	2	1	1	3	3	1	1	3	3	2	3	1	3	3	3	3	3	3	3	3	3	3	3	3
1	2	1	1	3	2	1	3	3	2	2	2	3	2	1	1	1	2	3	3	2	2	2	3	2	2	2	1
1	3	2	2	5	1	1	4	1	2	1	3	3	1	3	3	5	4	3	3	3	3	3	3	1	2	3	3
1	3	2	2	4	2	1	5	5	4	5	5	5	5	5	2	5	5	5	5	5	5	5	5	5	5	5	5
1	2	1	1	3	2	1	5	1	2	3	3	4	2	4	2	5	2	3	3	3	4	2	4	4	3	4	5
1	3	1	4	1	2	1	3	4	3	3	3	3	2	3	2	4	3	3	2	3	3	1	4	1	1	3	3
2	3	2	2	3	2	1	2	1	2	2	2	2	1	2	2	2	1	1	1	1	2	1	4	2	1	2	4
2	1	2	2	3	2	2	3	3	4	4	3	3	2	4	3	3	4	3	2	3	3	3	3	3	4	3	3
1	1	2	4	1	2	1	3	3	3	3	4	4	3	3	3	4	3	3	4	5	4	4	4	4	4	4	4
1	3	2	2	5	2	1	4	4	3	4	3	4	3	3	3	4	4	3	3	4	4	2	4	4	2	3	3
1	3	1	1	2	2	1	5	4	3	3	1	3	5	5	2	3	4	4	5	5	5	4	5	5	4	4	3
1	2	1	1	3	2	1	3	3	2	2	2	3	1	1	1	3	3	2	2	3	3	4	2	3	1	2	3
1	2	1	4	2	2	1	3	3	1	2	2	4	1	2	2	3	2	2	2	3	2	2	4	2	2	4	4
1	1	1	1	1	1	1	2	2	2	2	1	2	1	2	3	1	2	2	1	2	1	1	2	3	2	3	4
2	1	2	2	2	2	1	2	1	2	1	1	1	3	2	3	4	4	3	4	2	2	2	3	1	3	2	3
1	1	2	2	5	2	2	3	3	3	3	3	4	1	3	2	4	4	3	4	5	5	4	3	2	4	4	5
2	2	1	1	2	2	1	5	3	1	4	3	3	3	3	1	3	4	4	4	5	3	4	4	3	4	3	3
1	3	1	2	5	3	1	3	3	2	2	3	3	3	3	3	3	2	2	2	3	3	2	3	1	2	3	1
1	3	1	1	2	1	1	2	2	2	3	3	3	3	3	2	3	4	3	3	3	3	3	4	3	4	4	3
1	3	1	1	5	2	1	3	3	1	1	3	3	3	3	1	4	3	2	1	5	3	3	3	3	3	3	3
1	3	3	5	4	2	1	4	3	2	3	3	4	2	3	3	3	3	3	3	3	3	3	2	2	3	3	3
1	2	2	4	2	2	1	4	3	2	1	1	2	4	2	3	3	2	2	2	2	1	1	2	1	1	2	2
1	1	1	1	5	2	1	3	2	2	3	1	5	2	1	2	1	1	2	1	1	2	2	3	1	1	2	1
1	2	1	1	3	2	1	1	2	1	1	1	4	2	1	4	1	2	2	1	1	2	1	2	2	1	1	2
1	3	1	1	2	2	2	3	3	3	4	3	3	2	3	4	3	3	3	3	3	3	3	3	3	3	3	3
1	3	2	2	3	2	1	3	2	3	2	3	3	2	2	2	1	1	5	4	1	2	1	1	1	1	1	1
1	3	1	4	3	2	2	3	1	2	2	1	2	2	2	2	2	2	2	2	2	1	2	2	1	1	1	1
1	1	2	2	3	2	1	4	3	3	3	2	4	3	3	4	4	4	4	3	4	3	2	4	2	3	3	3
1	3	1	1	3	1	1	4	2	3	3	2	3	3	3	3	3	3	3	3	4	3	3	2	3	3	3	3
1	2	1	1	2	1	2	4	4	3	4	3	4	4	3	4	4	4	3	4	4	4	3	4	4	4	3	4
1	1	1	1	4	2	1	1	1	1	2	3	2	1	3	3	1	1	3	2	1	2	2	4	1	2	4	1
1	3	1	1	2	2	1	1	1	1	3	1	1	1	1	1	1	1	3	2	1	2	1	1	1	2	1	3
1	1	2	4	2	2	2	5	2	2	2	1	2	2	2	2	1	2	2	3	2	2	2	3	2	3	2	3
1	2	1	1	5	1	1	3	2	1	2	2	2	2	2	2	2	2	2	2	2	2	2	3	2	3	2	3
1	1	1	1	1	2	1	4	5	5	5	3	5	5	4	5	3	5	4	3	3	3	5	5	5	3	3	5
1	1	1	1	3	2	1	4	2	3	4	3	3	1	5	2	3	3	3	3	3	3	2	3	3	2	3	2
1	2	1	1	3	2	1	4	1	1	2	1	1	1	1	1	1	1	2	1	1	3	1	5	3	1	2	1
1	2	1	1	4	2	1	2	1	2	2	2	1	3	1	2	1	3	3	2	1	1	3	4	4	1	2	1
1	3	1	2	3	2	1	5	5	5	4	5	5	4	5	5	3	5	5	5	4	5	4	3	5	5	4	5
1	2	2	3	2	2	1	2	2	1	2	1	1	2	2	1	1	1	1	1	1	1	2	1	1	1	1	1
1	3	1	2	4	2	1	4	3	3	2	3	3	2	4	2	4	4	4	3	4	4	3	3	2	3	4	3
1	1	2	2	3	2	2	2	3	3	4	2	3	2	2	3	2	3	2	3	2	3	3	3	3	3	2	3
1	2	1	1	3	1	1	2	4	3	2	1	4	1	2	2	4	2	1	3	1	5	2	2	1	1	3	3
1	3	1	4	3	1	1	3	3	2	2	1	2	1	1	1	1	1	1	1	1	1	1	1	1	1	1	1
1	3	1	4	4	1	1	2	3	4	2	1	4	2	3	1	1	2	3	2	3	3	3	4	2	2	3	4
1	2	1	1	3	2	1	4	1	2	2	3	2	3	4	3	3	3	4	4	5	3	2	3	2	3	3	4
1	2	1	1	3	2	1	5	3	1	1	3	3	4	2	1	3	5	3	2	3	3	1	3	3	4	2	3
1	3	2	2	4	2	1	3	4	2	3	3	4	2	4	2	4	3	4	4	3	4	3	4	3	3	4	4
1	2	3	5	3	2	1	3	3	3	2	3	2	4	3	2	3	2	2	3	2	3	3	2	3	2	3	3
1	3	1	1	1	2	2	3	1	3	4	1	4	2	4	3	4	3	3	4	4	4	2	4	3	2	3	4
1	1	1	1	3	2	1	3	1	1	4	2	1	2	4	2	1	2	3	4	1	1	1	3	1	1	1	4
1	2	3	4	5	3	1	3	5	4	3	4	5	5	5	5	5	5	5	5	5	4	4	4	4	4	4	5
1	2	2	2	3	2	2	2	2	3	4	2	3	3	2	3	3	3	3	3	3	3	3	3	3	3	3	3
1	2	1	1	3	2	2	3	1	3	3	1	1	2	2	2	2	2	3	2	3	3	1	1	1	2	3	3
1	4	2	1	2	2	1	3	1	1	2	1	4	1	3	1	1	2	1	1	1	1	1	4	1	1	1	4
2	1	2	4	2	1	2	4	3	3	3	3	4	4	4	4	4	4	4	4	4	4	4	4	3	3	3	3
1	2	1	4	2	2	1	4	3	3	3	3	3	4	4	4	4	3	3	3	3	4	3	3	3	3	3	3
1	1	1	1	3	1	1	3	2	3	4	2	3	3	3	3	3	3	2	3	3	3	3	3	2	3	2	2
2	1	1	1	3	2	2	4	4	4	4	5	4	4	4	4	4	4	4	4	4	3	4	4	4	5	4	4
1	2	2	3	4	2	1	5	5	5	5	4	4	4	5	5	5	5	5	5	5	5	4	5	5	5	5	5

## Sheet: 探索性分析
民族	教育程度	婚姻状态	工作状态	人均收入	医疗支付方式	居住地	益处1	益处2	益处3	益处4	益处5	益处6	益处7	益处8	益处9	益处10	益处11	益处12	益处13	益处14	益处15	益处16	益处17	益处18	益处19	益处20	益处21
1	2	1	1	4	2	1	4	3	2	1	1	3	1	3	2	3	2	2	3	3	3	1	3	1	3	4	4
1	2	1	1	4	1	1	3	2	1	1	3	3	1	3	1	3	3	1	3	3	3	1	3	3	3	3	3
1	1	1	1	2	1	1	3	2	2	2	3	3	3	3	3	2	2	2	2	2	3	2	3	4	2	2	2
1	3	3	2	2	2	1	4	3	1	2	3	3	1	2	1	3	2	2	1	3	3	1	3	1	1	3	3
1	2	2	2	3	1	2	3	2	3	3	2	3	2	2	3	2	3	2	2	3	3	2	2	3	2	2	2
1	1	1	1	2	2	1	3	4	2	2	2	4	2	2	1	2	2	2	3	1	2	2	3	2	1	3	3
1	1	2	5	2	2	1	3	4	3	4	4	4	4	3	3	5	4	4	4	5	5	3	5	5	4	5	4
1	1	1	1	2	2	1	3	3	2	3	2	5	3	5	1	3	3	3	3	3	3	2	3	3	3	3	4
1	3	2	2	2	2	1	3	2	3	3	3	2	3	2	3	3	2	3	3	3	2	1	2	2	2	2	2
1	2	1	1	4	2	2	2	3	3	1	2	3	1	2	2	3	3	2	1	3	2	1	1	4	1	3	3
1	3	2	2	5	2	1	3	1	2	1	1	1	2	2	2	1	2	1	1	1	1	1	1	1	1	1	1
2	1	1	1	5	2	1	3	2	1	2	1	1	2	2	2	2	3	2	2	2	2	3	4	1	1	1	1
1	2	1	3	2	2	2	5	5	3	4	3	3	3	3	4	4	4	3	3	3	4	3	3	4	4	4	3
1	2	2	2	4	2	2	3	3	3	3	3	3	3	3	4	3	4	3	3	3	4	3	4	3	2	4	3
1	1	1	4	2	2	1	4	1	3	2	3	4	1	3	4	1	2	1	1	3	4	2	4	1	2	2	3
1	3	1	1	2	1	1	4	3	2	4	2	3	2	3	4	4	4	4	4	3	3	4	3	2	3	3	4
1	2	2	4	2	1	2	1	1	1	1	2	1	2	1	1	1	1	1	2	1	1	2	1	1	2	1	1
1	3	1	2	2	2	1	3	1	2	5	3	3	4	5	4	5	3	3	5	5	3	3	2	4	3	5	3
1	3	1	1	4	1	1	5	3	3	3	3	4	2	3	3	4	4	3	3	4	4	3	4	5	4	4	5
1	3	1	4	3	2	1	3	3	2	4	3	3	4	4	3	3	2	2	2	4	2	1	1	3	3	3	4
1	3	1	1	2	1	1	4	1	2	5	3	5	5	1	1	1	1	2	2	1	1	1	1	1	2	1	3
1	1	2	2	2	2	1	3	3	3	4	3	3	3	4	4	3	3	3	3	3	3	3	3	3	3	3	3
1	1	1	1	2	2	2	3	3	3	1	3	4	2	4	1	3	2	2	3	2	2	2	2	2	1	3	2
1	2	1	1	3	1	2	3	1	1	2	1	3	1	1	1	1	3	1	2	1	1	1	1	1	1	1	1
1	1	1	1	4	2	1	4	5	3	4	3	5	2	3	2	1	3	3	1	1	2	3	2	2	2	2	5
1	2	3	5	3	2	1	3	3	3	4	3	3	3	3	4	3	4	3	4	3	4	3	4	3	3	3	3
1	1	1	1	4	1	1	4	2	2	2	3	3	2	1	1	1	1	1	1	1	2	2	2	1	1	1	2
1	1	1	1	1	2	1	5	4	2	3	3	3	2	2	3	4	4	4	4	4	3	3	4	4	3	3	5
2	1	1	4	2	2	2	3	3	1	2	3	3	3	1	2	3	3	3	3	3	3	1	3	3	1	3	3
1	2	1	1	1	1	1	1	1	2	4	1	4	4	3	2	3	4	4	4	1	1	3	4	5	4	4	5
2	3	1	1	2	2	1	4	3	2	3	4	3	3	2	2	3	2	2	3	3	4	2	3	3	2	3	4
1	1	1	1	2	1	1	3	1	1	3	1	3	1	2	1	1	2	3	2	3	2	1	1	1	2	3	3
1	2	1	1	5	1	1	3	2	2	2	3	3	1	2	1	1	1	1	1	1	1	1	3	1	2	3	4
1	1	1	1	4	2	1	3	3	2	1	3	3	1	1	1	3	2	1	1	3	3	1	3	3	1	3	3
1	2	1	1	3	2	2	4	4	3	3	3	3	2	2	2	2	1	1	2	1	2	1	1	1	1	1	3
1	2	1	1	2	3	2	4	1	2	3	2	2	3	4	4	3	3	3	3	3	3	2	3	3	3	4	3
1	2	1	1	3	1	1	3	2	1	3	3	3	2	3	3	3	2	3	2	3	3	2	4	4	3	3	3
1	2	1	1	3	1	1	5	5	3	4	3	3	4	4	4	5	5	4	4	5	4	3	5	4	4	5	5
1	3	1	2	4	1	1	4	4	4	4	3	4	4	4	4	4	5	5	5	5	5	4	5	4	4	4	4
1	2	1	1	5	1	2	3	3	2	2	1	4	1	2	2	3	3	2	2	3	3	2	4	1	2	3	3
1	2	2	3	1	2	2	1	1	1	2	2	2	1	2	2	1	2	1	2	2	2	1	2	1	2	1	1
1	2	1	1	5	2	1	5	4	3	3	1	5	5	4	4	1	1	1	1	1	1	1	1	1	1	1	1
1	2	1	1	3	1	1	3	3	2	3	4	3	1	3	3	3	3	3	3	3	3	3	3	3	3	3	3
2	1	2	4	1	2	2	3	3	2	3	2	2	3	3	3	3	3	2	3	3	3	3	2	3	3	3	3
1	1	1	4	1	2	2	3	2	1	3	2	3	3	3	2	3	2	3	3	3	3	3	3	2	3	3	3
1	2	1	1	3	1	2	3	2	2	1	1	3	1	2	1	3	1	2	2	3	3	2	3	3	2	3	3
1	3	1	4	2	1	2	1	2	2	2	1	1	2	1	1	1	1	1	1	1	1	1	1	1	1	1	1
1	3	2	2	5	2	1	3	3	2	3	3	4	2	5	4	5	4	3	3	4	4	3	4	4	3	5	3
1	3	1	2	3	2	1	3	3	2	2	3	2	3	3	3	3	1	1	1	3	3	2	3	3	2	3	3
1	1	2	4	2	1	2	4	4	4	4	3	3	4	4	4	4	4	4	3	4	4	3	4	2	3	3	3
1	2	1	1	5	1	1	3	4	2	2	1	3	1	2	3	1	1	3	1	1	2	1	3	1	1	3	2
1	3	2	2	4	2	1	1	1	2	1	3	2	2	1	1	3	3	4	4	4	2	3	4	2	2	4	3
1	1	2	3	3	2	1	3	1	2	1	3	2	3	3	4	4	3	3	3	4	3	3	3	2	3	3	2
1	2	2	2	3	2	1	3	3	3	4	2	4	3	4	4	3	3	3	3	3	3	3	3	4	3	3	3
1	2	3	2	4	2	1	3	2	3	3	2	3	2	3	3	3	3	2	3	2	3	3	2	2	3	3	3
1	3	1	1	2	1	1	3	3	1	2	3	3	1	1	1	3	1	1	1	3	3	1	3	3	1	3	3
1	2	2	5	5	2	1	3	2	1	2	1	3	1	2	1	2	2	3	3	3	1	2	1	3	1	3	3
1	3	2	2	3	2	1	3	3	3	2	3	3	3	3	2	4	3	3	3	5	3	4	4	4	4	4	5
1	1	1	1	1	1	1	3	3	4	3	2	4	2	2	2	2	2	1	2	2	3	1	1	4	3	4	2
1	1	1	1	5	2	1	2	3	1	2	3	3	3	3	2	3	3	2	2	4	5	3	3	3	4	4	4
1	2	1	1	2	1	1	3	4	2	2	2	4	2	4	2	1	2	4	2	1	2	2	2	3	3	3	4
1	3	3	2	4	2	1	2	2	3	3	3	2	3	3	3	3	2	3	2	3	3	3	3	3	3	3	3
1	2	2	5	1	2	1	5	4	4	4	3	4	4	4	3	4	4	4	3	5	5	3	4	4	3	4	3
1	2	1	1	4	1	1	3	3	4	3	3	3	3	4	4	3	3	3	3	3	3	3	3	3	3	3	3
1	1	1	1	4	2	1	4	3	4	4	3	4	3	4	2	4	5	4	2	4	4	4	3	4	3	3	4
1	3	2	3	4	2	2	3	2	4	4	4	4	4	3	4	3	4	2	4	5	3	4	4	5	5	3	3
1	2	2	2	4	2	1	4	4	3	3	4	4	4	4	4	4	4	4	4	4	4	4	4	4	4	4	4
1	2	1	1	5	2	1	2	1	1	1	3	5	1	1	1	1	5	2	3	1	2	1	3	1	1	3	5
1	3	2	2	5	2	1	3	3	3	3	3	3	3	3	3	3	3	3	3	3	3	2	3	4	3	3	3
1	3	1	2	1	2	2	5	3	3	3	3	5	4	3	4	5	5	3	5	5	5	2	4	5	5	4	3
1	2	1	4	1	1	2	5	2	1	3	3	3	1	4	1	2	1	2	3	3	4	4	5	5	3	3	4
1	2	1	1	3	2	1	3	2	2	1	2	1	1	3	3	3	3	3	3	1	2	3	3	2	1	2	1
1	3	2	4	5	2	1	3	1	2	4	3	1	2	3	4	1	2	3	1	2	2	1	4	1	2	3	5
1	3	2	2	4	2	1	5	3	1	4	3	5	4	4	1	5	4	4	4	5	5	4	5	5	4	5	5
1	3	1	3	2	1	1	2	2	1	3	2	2	3	3	3	3	2	3	3	3	3	1	2	3	3	3	3
1	1	1	1	3	1	1	4	4	2	3	2	3	3	3	4	3	3	2	3	2	3	3	3	3	3	2	3
1	1	1	1	4	1	1	4	2	3	4	3	2	2	4	2	4	4	4	4	3	4	4	3	3	4	4	3
1	2	1	1	1	2	1	3	4	3	3	2	5	2	3	2	4	3	3	4	2	2	4	2	2	2	2	4
1	2	1	1	2	2	1	3	3	2	2	3	4	3	3	1	3	1	2	2	3	3	3	3	3	2	3	3
1	2	1	1	4	2	1	2	3	2	4	5	3	3	3	3	3	4	2	3	3	3	3	4	4	3	3	3
1	1	1	1	1	2	1	3	1	1	3	3	4	2	2	3	3	3	3	3	4	3	5	5	4	4	3	4
1	2	1	1	3	2	1	3	5	5	4	5	4	3	3	2	4	3	4	5	3	4	2	4	5	3	5	3
1	2	1	1	4	1	1	2	2	3	1	2	2	2	2	3	2	2	2	3	2	3	2	2	3	2	2	2
1	1	1	2	4	1	1	3	3	1	1	3	3	2	1	1	3	1	2	2	1	3	3	2	1	2	1	2
1	3	1	4	1	1	2	5	3	3	3	3	4	4	4	4	4	4	3	4	5	3	4	5	5	5	3	5
1	3	1	1	2	1	1	5	4	2	2	3	3	1	4	1	3	2	3	4	3	2	3	4	1	2	2	5
1	1	3	3	1	2	1	3	3	3	3	3	4	4	4	4	3	2	2	2	3	3	4	4	3	3	3	3
1	3	2	2	4	2	1	1	1	2	4	3	3	2	4	3	4	4	4	4	4	4	3	4	4	4	4	4
1	3	2	2	4	2	1	4	4	3	3	3	3	3	3	3	3	3	3	3	3	3	3	4	2	3	3	3
1	2	1	1	4	1	1	3	3	1	3	3	3	1	3	1	3	3	1	3	3	3	3	3	3	4	3	3
1	2	1	1	3	2	1	3	3	1	4	3	2	3	3	2	3	2	3	3	3	2	3	4	4	3	3	3
1	1	1	1	3	3	1	3	4	4	3	1	2	2	2	2	1	1	1	1	1	1	1	2	1	2	1	1
1	1	1	1	5	1	1	3	3	3	3	3	3	3	3	3	3	3	3	3	3	3	3	3	3	3	3	3
1	3	1	1	4	2	1	4	4	2	4	3	4	4	5	4	5	5	5	5	5	4	2	3	3	4	4	4
1	1	2	4	3	2	1	4	5	4	3	4	4	4	4	3	5	4	4	4	5	4	4	5	4	4	5	5
1	2	1	1	3	2	1	3	3	1	1	3	3	1	1	1	3	1	1	1	3	3	1	3	3	1	3	3
1	2	2	3	3	2	1	4	4	4	4	3	5	5	5	4	5	5	5	5	4	5	4	5	5	5	5	5
1	2	2	2	3	2	1	3	3	3	4	3	3	4	3	3	4	3	3	3	4	3	4	3	3	3	3	3
1	2	1	1	2	2	2	4	4	3	3	3	1	4	2	5	4	1	1	3	1	2	3	1	1	1	2	1
1	3	2	2	4	2	1	3	4	3	4	3	3	3	3	4	3	4	3	3	3	3	3	4	3	4	3	3
2	3	2	5	3	2	1	3	2	2	2	1	5	2	2	1	2	1	1	1	2	1	2	3	2	1	2	2
1	2	2	4	3	1	2	4	4	3	3	3	2	2	2	2	4	2	2	2	2	2	3	4	4	4	2	4
1	2	1	4	3	2	1	3	1	1	1	1	3	2	4	1	1	1	1	3	1	1	1	1	1	2	1	4
1	3	1	1	2	2	2	2	2	3	2	3	2	2	2	1	2	2	2	2	4	2	2	2	3	3	2	3
1	2	3	5	3	2	1	5	3	3	3	4	5	4	5	5	5	4	4	4	5	5	3	4	4	4	4	4
1	3	3	4	2	2	2	4	3	2	3	4	4	3	2	3	4	3	3	4	4	4	3	4	4	4	3	4
1	1	1	4	3	2	1	3	1	3	3	3	4	4	3	2	3	1	4	4	4	3	3	4	4	3	4	4
1	2	2	5	4	2	1	3	3	3	3	3	3	3	4	1	1	3	3	1	1	3	1	1	1	3	3	3
1	3	1	1	2	2	1	5	3	2	2	3	3	3	2	2	5	5	5	5	5	5	5	5	5	5	5	5
1	2	1	1	2	2	1	4	4	4	4	3	3	2	3	3	4	3	3	3	3	3	3	4	1	2	2	3
1	2	1	1	2	1	1	1	1	2	2	1	1	2	2	2	1	1	4	2	1	2	2	1	1	1	1	1
1	2	1	3	2	2	2	5	5	3	4	3	3	3	3	4	4	4	3	3	3	4	3	3	4	4	4	3
1	3	1	1	2	2	2	2	1	2	1	1	3	1	3	1	1	2	1	2	1	1	2	1	1	1	2	1
1	2	1	1	3	2	1	2	5	5	4	4	1	1	5	1	4	1	3	3	1	4	2	5	1	1	2	1
1	2	2	4	2	2	2	3	3	3	4	3	4	3	3	3	3	3	3	2	4	3	3	3	3	3	3	3
1	2	2	4	4	1	1	3	3	3	1	3	2	3	2	4	4	3	4	4	5	3	4	3	2	3	3	3
1	3	1	4	3	2	1	3	3	1	2	3	3	1	2	1	3	1	1	1	1	1	1	1	1	1	1	1
1	3	1	1	1	2	2	4	2	2	3	4	3	2	3	3	3	2	2	2	3	3	2	3	3	2	3	3
1	2	1	1	2	2	1	3	3	3	3	1	2	2	1	2	1	1	1	1	1	2	1	1	1	1	1	1
1	1	1	1	4	2	1	5	3	4	3	3	3	3	3	1	5	1	1	1	2	2	1	4	5	3	2	3
2	1	2	4	3	2	1	3	3	3	5	5	3	5	2	5	5	5	2	5	5	5	3	5	4	5	3	5
1	1	1	1	2	1	2	3	3	2	3	3	3	2	4	1	4	4	3	4	4	4	3	4	4	5	4	5
1	3	2	2	3	2	1	3	3	2	2	3	3	2	3	2	3	2	2	2	2	3	3	3	4	3	4	4
1	2	1	1	1	1	1	1	2	1	2	1	4	2	4	3	1	2	2	1	5	2	1	1	1	1	1	2
1	1	1	4	2	2	2	3	1	1	4	1	3	1	2	3	3	3	3	2	4	4	3	3	2	2	3	3
1	1	3	4	4	2	2	1	1	3	2	3	3	3	2	1	2	2	2	3	3	2	2	4	4	3	3	3
1	2	1	1	3	1	1	4	2	4	3	3	3	3	3	3	3	3	3	3	3	4	3	4	4	4	4	3
1	3	2	2	3	2	1	3	3	1	4	1	1	1	2	3	1	4	4	4	2	1	1	1	1	1	2	1
1	2	2	5	3	2	1	3	3	3	4	2	4	3	3	3	3	3	3	2	4	3	2	2	2	3	3	2
1	3	1	1	2	2	1	4	3	3	4	3	4	4	3	4	5	5	5	5	5	5	3	5	5	4	5	5
1	1	2	2	3	1	2	4	3	3	3	2	3	2	3	3	3	2	3	3	2	2	2	3	2	3	3	2
1	2	1	1	3	2	2	3	3	2	1	3	3	1	2	3	3	2	5	5	3	3	1	3	3	2	3	1
1	3	2	2	3	2	1	4	3	3	3	2	4	3	3	4	3	3	3	3	4	3	3	3	4	3	4	4
1	3	1	2	4	2	1	3	2	1	2	1	2	1	2	1	3	3	2	2	3	3	2	2	2	2	3	3
1	2	1	2	3	2	2	3	3	3	3	3	3	3	3	4	3	4	3	2	3	3	3	4	3	4	3	3
1	1	2	4	2	2	2	3	2	3	3	2	3	2	3	4	4	4	3	3	3	2	3	3	2	3	2	3
1	3	1	2	4	3	1	3	3	1	2	2	3	2	3	2	3	2	3	2	2	2	3	3	3	2	3	3
1	1	2	4	1	1	2	3	1	2	2	1	3	2	3	3	3	2	2	2	1	1	1	1	1	2	1	2
2	1	1	1	2	2	1	4	3	2	3	2	3	4	2	4	2	2	3	3	3	2	2	3	1	2	3	2
1	4	1	4	3	2	1	1	1	2	1	1	4	3	2	1	1	1	2	1	1	1	1	1	1	2	1	4
1	2	2	2	4	2	1	3	4	3	4	4	4	4	4	4	3	3	3	3	4	3	3	3	4	3	3	3
1	3	1	1	3	1	1	5	3	3	4	2	5	3	5	4	4	2	3	4	4	3	2	4	4	3	3	3
1	4	2	2	4	2	1	1	4	4	4	1	2	4	3	4	1	1	1	1	1	1	1	1	1	1	4	4
1	3	3	5	3	2	1	3	2	3	2	2	4	3	2	3	3	3	2	1	4	3	1	4	1	3	2	3
1	1	1	1	3	1	2	2	2	1	1	1	1	1	1	1	1	2	1	1	1	2	1	1	1	1	1	1
1	3	1	1	5	2	1	4	4	5	5	1	4	1	5	5	5	5	2	4	5	5	5	5	1	2	5	5
2	3	2	2	5	2	1	2	3	3	1	1	5	2	1	5	3	2	2	3	1	1	4	4	4	3	3	3
1	3	1	2	3	2	1	2	2	1	2	2	4	1	2	1	2	2	4	1	1	1	1	1	1	1	1	5
1	2	2	2	5	2	1	3	3	3	3	2	3	2	3	4	3	3	3	3	3	3	3	3	3	3	3	3
1	2	1	1	3	2	2	3	3	3	2	1	3	1	2	1	1	1	3	1	1	3	1	1	3	1	1	1
1	2	1	1	2	2	1	4	3	3	3	3	4	4	4	3	4	4	4	4	4	4	4	3	3	4	4	4
1	2	1	1	1	2	1	2	1	2	2	1	5	4	1	3	4	3	4	2	1	3	3	4	2	2	4	5
1	2	1	1	4	1	1	4	1	1	2	1	2	1	3	2	1	2	1	2	1	1	1	1	1	2	1	1
2	1	2	4	2	2	1	3	2	1	1	2	3	3	2	4	3	4	2	2	3	3	3	3	3	3	3	3
1	3	1	2	2	2	1	3	3	1	2	2	3	2	2	2	1	1	2	3	1	1	1	2	2	1	2	1
1	3	2	2	3	2	1	3	3	1	2	1	1	2	2	2	1	1	2	2	1	2	1	1	1	1	1	1
1	3	3	5	4	1	1	3	3	2	3	3	3	4	3	3	4	3	3	3	2	3	3	3	2	3	4	3
1	2	1	1	3	1	2	3	3	2	4	3	2	2	5	3	3	3	2	2	3	3	3	3	3	3	3	3
1	3	1	4	2	2	1	2	3	2	2	3	4	3	4	3	4	3	4	4	3	3	3	3	3	2	4	3
1	1	2	5	3	2	1	2	2	2	2	2	2	1	1	2	2	1	2	1	2	2	1	2	1	1	2	2
1	2	2	5	3	2	1	4	3	3	4	3	3	3	3	3	3	3	3	3	3	3	3	2	3	3	3	4
1	3	1	1	3	1	1	3	3	1	3	3	5	3	5	3	3	4	5	4	3	5	1	3	4	3	3	5
1	2	1	1	3	2	1	3	3	1	4	3	3	2	3	3	4	4	4	4	4	4	4	4	4	3	4	4
1	3	3	2	1	2	1	2	1	1	4	1	1	2	1	2	2	2	2	2	1	1	1	1	1	1	1	1
1	2	2	2	3	2	1	3	3	4	4	2	3	3	4	4	3	3	3	3	4	3	3	3	3	3	3	3
1	3	2	2	3	2	2	4	3	3	3	3	3	3	3	4	3	2	2	3	3	3	3	3	2	3	3	3
1	3	1	1	3	2	2	3	3	3	4	3	3	3	3	3	3	3	3	3	3	3	3	4	2	3	3	3
1	3	2	4	2	2	2	3	1	3	3	1	3	3	3	3	3	3	3	3	4	4	3	4	4	3	4	3
1	1	1	1	2	1	1	3	5	4	3	2	4	3	3	3	3	4	3	3	4	4	5	4	4	5	4	4
1	1	1	1	2	2	2	3	4	1	3	1	5	1	5	1	3	5	1	1	1	1	1	1	1	1	1	5
1	2	2	5	2	2	1	5	5	5	5	5	5	5	5	5	5	5	5	5	5	5	5	4	4	5	5	5
1	2	1	1	5	1	1	3	4	3	3	3	3	4	3	2	4	3	3	5	3	3	3	5	4	3	3	3
1	2	2	5	4	3	1	3	3	1	1	1	1	1	1	1	1	2	1	1	1	1	1	1	1	1	1	1
1	2	1	1	4	2	1	2	3	2	2	3	4	1	5	2	4	4	2	2	3	4	3	3	4	4	3	5
1	3	1	2	3	2	1	2	2	2	3	2	3	2	3	3	2	3	2	2	3	2	3	2	2	2	2	2
2	3	2	2	5	2	1	1	3	2	2	3	3	3	3	3	3	3	3	3	3	3	3	3	3	3	3	3
1	1	2	5	2	2	2	4	3	4	3	4	3	3	3	3	4	2	3	3	3	4	4	3	3	3	3	3
1	3	2	4	3	2	1	2	2	1	1	2	2	3	2	2	2	2	2	2	2	2	1	2	1	1	1	1
2	2	1	1	4	1	1	5	5	5	1	1	5	5	5	1	4	2	1	5	3	3	3	5	5	3	5	5
1	3	1	2	4	2	2	2	2	3	3	3	3	3	3	3	3	3	3	3	3	3	3	3	3	3	3	3
1	2	1	1	2	1	1	4	1	1	4	2	4	2	2	2	3	2	3	3	3	2	1	2	2	3	3	4
1	2	2	5	1	2	1	4	2	3	3	3	4	2	2	3	4	3	3	4	4	3	2	3	2	3	4	3
1	3	1	2	5	3	2	3	3	3	3	3	3	3	3	3	3	3	3	3	3	3	3	3	3	3	3	3
1	1	1	3	4	2	1	3	3	3	3	1	1	1	1	1	1	1	2	2	2	3	2	4	4	3	3	3
2	3	1	1	2	1	1	3	3	3	2	2	3	2	3	2	3	3	3	3	3	3	3	3	3	3	3	3
1	2	2	3	2	2	1	3	3	2	2	1	2	1	1	1	1	1	2	2	2	1	2	2	1	2	2	2
1	3	1	2	3	1	1	4	3	3	2	1	4	4	2	2	2	2	4	4	3	3	2	4	2	4	3	4
1	2	1	1	2	2	1	3	3	1	3	3	3	1	2	2	5	3	1	3	3	3	3	4	4	4	3	2
1	2	2	5	2	2	2	4	3	3	3	2	4	3	4	4	4	4	3	3	3	3	3	4	2	3	2	3
1	2	1	1	2	2	1	3	4	2	3	1	4	3	3	3	3	3	4	3	4	3	2	3	2	3	3	4
1	3	1	2	4	2	1	3	4	3	2	4	4	4	1	4	3	1	1	3	1	4	1	1	1	1	2	3
1	3	1	1	3	2	2	1	1	2	2	1	3	2	2	3	1	2	1	2	1	3	3	3	1	1	4	1
1	2	2	2	3	2	1	3	3	4	4	3	3	3	3	4	4	3	3	3	3	3	3	4	3	3	3	3
1	3	2	4	5	2	1	3	1	2	1	1	3	2	3	1	4	3	3	3	4	3	1	2	3	2	3	2
1	1	2	5	2	2	1	2	2	2	2	3	3	3	3	2	3	3	3	1	3	3	1	3	2	1	3	3
1	2	1	1	2	2	1	4	4	5	4	3	4	3	2	5	2	3	3	2	3	2	3	3	4	4	3	5
1	1	1	1	3	2	1	3	3	2	2	1	2	2	2	3	1	1	2	2	1	1	1	1	1	1	1	1
1	3	1	1	2	1	1	3	4	2	2	1	5	1	1	1	2	2	1	1	1	2	1	2	2	1	2	1
1	1	1	4	3	1	1	1	1	2	2	4	4	1	4	1	4	4	4	4	4	4	4	3	1	4	1	4
1	1	1	4	4	2	1	4	4	4	4	3	3	4	4	4	4	4	3	3	4	3	3	3	4	4	3	3
1	3	1	2	2	2	1	3	3	5	3	3	3	3	2	1	3	3	5	5	5	5	2	3	5	5	3	3
1	2	1	1	2	2	1	4	3	3	4	3	4	4	4	3	4	4	4	4	4	4	3	3	3	4	4	4
1	3	1	1	3	1	1	4	1	1	4	2	4	2	2	3	4	3	2	2	2	3	3	3	2	4	4	3
1	3	2	2	5	2	1	3	3	1	3	3	4	3	3	3	4	3	4	4	4	4	3	4	2	2	3	3
1	2	1	3	2	2	1	3	1	3	2	4	4	3	3	4	3	4	3	4	4	4	2	2	2	2	3	3
1	2	2	2	3	2	1	3	2	2	3	3	3	3	3	3	2	2	3	3	2	3	3	3	2	3	3	3
1	1	1	1	1	2	2	2	1	3	2	2	3	2	3	1	1	3	3	2	1	1	2	1	1	2	1	1
1	2	1	1	3	2	1	3	1	1	3	1	5	1	4	1	1	5	2	1	1	1	2	4	3	1	1	5
1	1	2	4	1	2	2	1	3	3	3	2	4	4	4	4	4	4	4	1	4	4	2	4	2	4	5	3
1	2	1	1	5	2	1	5	3	3	3	3	4	4	3	4	5	4	4	5	5	5	5	4	5	4	5	5
1	3	2	4	3	2	1	4	3	1	3	3	3	2	2	2	4	2	1	1	3	3	1	3	4	1	3	3
2	1	1	1	2	2	1	1	1	1	3	1	2	1	2	1	1	2	2	1	1	1	2	4	1	2	2	3
1	2	2	2	4	2	1	4	3	2	3	2	3	2	3	3	4	2	2	2	2	2	1	2	3	2	3	3
1	1	2	2	5	2	1	2	2	2	2	2	3	3	3	2	4	3	1	1	2	3	2	3	1	2	1	3
1	1	1	1	1	2	1	1	2	1	1	1	1	1	2	1	3	2	1	2	5	1	2	3	4	2	4	5
1	2	1	1	2	2	1	1	2	2	4	4	5	2	3	2	1	2	1	3	4	3	4	5	4	5	2	3
1	1	2	2	1	1	2	3	3	3	3	5	5	3	3	2	5	1	2	3	5	4	3	4	4	4	5	3
1	3	2	2	3	2	1	5	3	2	3	3	4	3	4	3	4	3	3	4	3	3	2	5	4	2	3	3
2	2	1	1	3	2	1	3	3	2	1	1	3	1	2	1	4	3	3	2	3	2	1	3	1	1	2	3
1	3	2	2	3	2	1	3	4	3	4	3	3	3	3	4	3	3	3	3	4	4	3	3	3	3	3	3
1	2	1	1	2	2	1	4	4	3	4	2	4	4	4	3	4	4	4	4	4	4	4	4	3	4	4	4
1	3	1	4	3	2	1	5	3	5	1	5	5	5	5	4	5	5	5	5	3	3	3	4	5	5	5	5
1	1	1	4	2	2	2	2	2	2	3	2	2	2	2	3	2	2	2	2	2	2	2	3	2	2	2	2
1	2	2	2	3	2	1	3	3	3	4	2	4	4	3	4	3	3	3	3	3	3	3	3	3	3	3	3
1	2	1	1	3	2	2	4	4	1	4	3	3	3	4	4	4	3	4	4	4	3	4	3	4	4	4	4
1	3	2	2	4	2	2	3	3	3	4	3	4	3	3	3	3	4	3	4	3	4	3	3	4	3	3	3
1	3	2	2	5	2	1	5	3	2	3	3	4	2	4	3	5	4	4	3	4	4	3	4	4	3	5	3
1	2	1	2	4	2	1	1	1	3	4	3	4	4	4	5	5	5	4	5	5	3	3	3	2	3	3	3
2	1	1	3	2	2	2	3	2	3	4	3	4	4	3	3	4	4	4	4	4	3	3	4	3	3	4	4
1	2	2	5	3	1	2	1	2	3	3	2	1	2	3	3	2	3	3	3	2	3	3	2	2	2	2	3
1	3	1	4	4	2	1	5	3	2	3	3	4	2	3	2	3	4	3	2	3	4	1	4	4	2	4	5
1	3	2	2	5	2	1	3	2	1	3	2	2	2	2	3	2	1	2	1	2	2	1	3	2	1	2	2
2	2	1	1	2	2	1	1	5	2	3	3	3	2	3	2	1	1	1	1	1	1	1	4	1	1	1	3
1	2	1	1	5	1	1	3	4	4	1	3	3	2	1	2	1	1	1	1	1	1	1	3	1	1	1	1
1	3	2	2	3	2	1	3	3	3	3	4	3	4	3	4	3	3	4	3	4	3	4	3	2	3	3	4
1	2	1	1	3	2	1	2	2	2	3	1	3	2	3	3	2	2	2	1	2	2	3	2	2	2	2	2
1	2	1	1	5	1	1	2	1	1	1	1	1	1	4	1	4	3	2	2	4	2	4	3	2	3	3	3
1	3	2	2	5	2	1	3	3	2	2	3	3	4	3	2	3	3	2	3	4	4	3	3	4	3	4	3
1	3	1	2	4	2	1	5	4	1	3	3	3	3	4	3	5	5	4	5	5	5	3	4	4	5	5	5
1	2	1	4	3	2	1	3	3	2	2	2	4	2	2	4	3	2	2	3	2	1	3	2	1	2	3	4
1	3	1	3	4	1	1	3	2	2	4	3	3	2	4	4	3	4	3	4	4	5	3	5	5	4	5	4
1	3	1	1	4	1	1	1	1	5	2	1	1	2	5	1	1	3	1	3	1	1	1	1	1	1	2	1
1	3	1	4	2	2	1	5	4	4	4	3	4	3	5	1	4	4	5	5	5	5	4	4	4	4	4	4
1	3	1	1	2	2	1	4	3	2	2	1	3	2	3	3	2	3	3	2	2	2	2	1	1	1	2	2
1	4	1	1	5	1	1	5	1	1	3	1	4	3	2	1	1	2	1	1	1	1	1	4	1	1	2	4
1	2	1	1	2	2	1	1	1	2	2	1	1	2	4	2	1	4	4	4	1	1	1	3	5	1	3	2
1	3	1	2	5	2	1	5	3	2	2	3	4	3	4	3	5	3	3	3	5	4	3	3	4	3	2	3
1	3	1	2	3	2	2	4	2	1	3	2	3	2	3	3	3	4	4	4	4	3	3	3	4	3	4	4
1	3	1	2	4	2	1	4	3	2	3	2	3	3	3	3	3	3	3	3	3	3	4	3	4	3	4	4
1	3	2	2	4	2	1	3	2	3	2	2	3	2	2	2	2	2	2	3	2	3	2	1	1	1	2	1
1	2	2	2	3	2	1	5	4	2	4	4	3	3	1	2	5	5	5	1	5	5	2	2	4	5	4	5
1	2	2	3	3	2	1	4	4	3	4	3	3	3	3	3	3	3	3	3	3	3	4	3	2	3	3	3
1	4	2	2	4	2	1	4	2	1	3	1	4	2	2	4	4	3	3	3	3	2	3	4	2	3	3	3
1	3	1	1	4	1	1	4	4	3	5	3	4	3	3	3	4	3	3	3	4	4	3	4	4	3	4	4
1	2	1	1	1	1	1	4	3	3	4	4	4	2	3	2	3	2	2	2	3	4	2	3	4	2	3	3
1	2	1	1	3	2	2	4	3	3	4	3	4	4	5	4	4	4	3	2	3	4	4	4	5	3	4	4
1	1	1	2	2	2	1	3	4	4	3	3	3	2	2	2	4	2	3	3	3	3	2	3	2	3	3	2
2	2	1	1	3	2	1	3	1	1	2	1	4	1	1	1	4	1	3	4	1	1	2	4	1	1	3	1
1	2	1	1	2	2	1	2	3	3	2	3	5	1	2	3	1	2	2	2	3	1	2	2	2	2	2	2
1	2	1	4	1	2	1	4	4	3	3	3	3	4	4	4	3	3	3	3	3	4	3	3	3	4	3	3
1	1	1	4	2	2	1	3	4	2	5	1	5	2	1	1	1	2	5	5	2	3	1	2	1	1	2	2
1	3	1	2	3	2	2	5	3	2	4	3	3	3	3	3	4	4	3	3	4	3	2	3	4	3	4	3
1	2	1	1	2	1	1	4	4	4	4	4	4	4	4	4	4	4	4	4	4	4	4	4	4	4	4	4
1	2	1	1	3	2	2	5	5	2	2	2	5	2	1	3	1	1	5	1	1	2	1	1	1	1	1	1
2	2	1	1	5	1	1	3	4	2	2	3	3	2	1	2	1	4	2	5	3	1	1	4	1	1	4	3
1	2	1	1	2	1	1	1	1	1	3	1	1	1	2	1	1	1	1	1	1	1	1	1	1	1	2	1
1	2	1	1	3	2	1	1	1	2	3	1	2	2	3	2	1	2	1	1	1	2	2	1	1	1	2	2
1	2	2	3	3	2	2	4	4	4	4	3	4	3	3	3	3	3	4	4	3	3	2	3	2	4	2	3
1	1	2	3	1	2	1	3	4	1	1	3	5	1	1	1	3	1	3	2	5	5	1	2	2	1	3	4
1	3	1	1	2	1	1	3	1	2	2	3	3	3	2	1	3	3	2	2	3	3	2	3	3	2	3	3
1	3	1	1	4	2	1	2	4	3	4	3	3	3	4	2	3	3	4	3	3	3	3	3	4	3	2	3
1	2	2	2	2	2	1	3	3	2	2	2	3	2	2	2	3	2	2	2	3	3	2	2	2	2	2	3
1	1	1	1	5	1	1	2	2	4	1	3	3	3	3	3	3	3	3	3	3	3	4	3	2	2	2	2
2	1	1	1	5	1	1	4	4	1	4	2	5	4	3	4	4	4	5	2	4	4	4	5	5	4	4	5
1	2	1	1	3	2	1	3	3	3	4	3	3	3	4	2	3	3	3	3	3	4	4	3	4	3	4	3
2	2	2	5	3	2	1	2	3	4	2	2	2	4	4	3	2	2	3	4	4	5	4	4	1	4	4	1
1	2	1	1	2	2	1	3	4	1	2	1	5	3	2	5	2	4	3	4	3	3	3	3	4	3	3	3
1	3	2	2	3	2	1	4	3	3	4	3	4	3	4	4	4	3	4	3	4	5	3	4	3	4	4	4
1	3	1	1	4	2	1	5	3	3	1	3	3	3	4	1	3	3	4	5	1	3	3	4	1	1	3	3
1	1	2	4	2	2	1	5	5	3	4	5	4	4	4	4	5	4	4	5	5	5	5	5	5	5	5	5
1	2	1	1	1	2	2	1	2	2	2	1	2	1	1	1	1	1	2	2	1	2	2	1	1	1	1	1
1	4	2	2	4	2	1	3	3	3	2	3	4	3	3	4	3	3	3	4	3	3	3	2	2	3	3	3
1	3	2	2	3	2	1	3	4	3	2	5	4	4	2	3	5	3	3	5	4	4	4	4	2	4	4	4
1	2	2	2	3	2	1	4	4	3	4	3	3	4	3	4	3	3	4	3	3	3	4	3	4	3	3	3
1	3	2	5	4	2	1	5	4	2	2	3	3	1	4	1	3	4	4	3	3	3	4	3	4	4	5	3
1	4	2	2	3	2	1	4	3	3	3	3	3	3	4	2	3	2	3	3	3	3	3	3	2	3	3	3
1	3	2	5	4	2	1	4	3	3	3	2	3	3	3	3	3	3	3	3	3	3	2	2	2	3	3	4
1	1	2	4	3	1	2	3	2	3	3	2	3	3	3	3	3	3	3	2	3	3	3	2	2	3	3	3
1	3	2	2	3	2	1	3	3	3	3	3	3	3	3	4	3	3	3	3	3	3	4	3	2	3	3	3
1	1	1	1	2	3	1	2	1	2	2	3	4	1	4	2	2	3	2	2	2	2	2	3	3	2	3	3
1	3	1	4	2	2	2	3	1	3	4	4	4	4	4	4	4	2	2	2	2	2	3	2	3	2	3	3
1	3	2	4	5	1	1	4	2	2	3	2	3	2	3	3	3	4	4	4	3	4	3	3	3	3	3	3
1	2	1	1	4	1	1	4	3	3	1	1	2	2	3	1	4	4	4	4	2	3	2	3	1	1	3	2
1	3	2	2	3	2	1	3	2	1	1	2	1	2	3	2	4	3	3	2	3	4	1	4	1	2	2	3
1	1	1	4	1	2	1	3	3	3	3	3	3	3	2	3	4	3	2	2	4	4	3	4	4	3	3	4
1	1	1	1	1	2	1	3	1	2	3	1	3	2	2	4	1	2	2	1	1	1	2	1	3	2	3	2
1	3	1	1	2	2	1	4	4	3	3	4	4	3	3	3	4	3	3	3	5	4	3	4	4	3	4	4
1	2	2	2	2	2	2	4	4	4	4	4	4	3	4	3	4	4	3	3	3	3	2	3	2	3	3	3
1	2	1	1	5	2	1	3	1	1	1	1	1	1	2	1	1	1	2	5	1	1	1	1	1	1	1	1
1	2	1	1	3	2	2	1	3	2	3	1	2	2	3	2	1	1	2	1	1	2	1	2	1	1	1	2

## Sheet: 重测信度
益处1	益处2	益处3	益处4	益处5	益处6	益处7	益处8	益处9	益处10	益处11	益处12	益处13	益处14	益处15	益处16	益处17	益处18	益处19	益处20	益处21	CB1	CB2	CB3	CB4	CB5	CB6	CB7	CB8	CB9	CB10	CB11	CB12	CB13	CB14	CB15	CB16	CB17	CB18	CB19	CB20	CB21
4	3	3	3	2	4	3	3	4	4	4	4	3	4	3	2	4	2	3	3	3	3	3	3	3	3	4	3	3	4	3	4	3	3	5	3	2	4	2	3	3	4
4	3	4	4	4	4	3	4	4	4	4	3	3	4	4	3	3	3	4	4	4	4	3	4	4	4	4	4	4	4	4	4	3	4	4	4	3	3	4	4	4	4
2	2	2	3	3	3	3	3	2	3	4	3	3	3	3	3	4	3	4	4	3	2	3	2	3	3	3	3	3	2	3	4	3	3	3	4	3	4	3	4	4	3
2	2	2	3	2	3	2	2	2	3	3	2	2	3	3	2	3	3	3	3	3	2	3	2	3	2	3	2	3	2	3	3	2	3	3	3	3	3	3	3	3	3
3	3	3	4	3	3	4	3	3	3	4	3	3	3	3	4	3	3	4	3	3	3	3	3	4	3	4	4	3	3	3	3	3	3	4	3	4	3	3	4	3	3
4	2	3	3	2	3	3	3	3	3	3	3	3	4	3	3	2	3	3	3	3	4	3	3	3	2	3	3	3	3	3	3	3	3	4	3	3	3	3	3	3	3
4	2	1	3	2	3	2	3	3	3	4	4	4	4	3	3	3	4	3	4	4	4	2	2	3	2	3	3	3	3	3	4	4	4	4	3	3	4	3	3	4	4
4	4	4	4	3	4	3	3	3	3	3	4	4	3	3	2	3	2	4	2	3	4	4	4	4	3	4	3	3	3	3	3	3	4	4	3	2	3	2	4	3	3
3	3	3	4	2	4	2	2	3	3	4	3	3	2	3	3	3	2	3	4	4	3	3	3	4	2	4	2	2	3	3	4	3	3	2	3	3	3	2	3	4	4
4	4	2	3	2	3	3	3	4	3	3	2	3	2	3	3	3	3	3	2	3	4	4	2	3	2	3	3	3	4	3	3	3	3	2	3	3	3	3	3	3	3
3	2	3	3	2	3	2	3	3	3	3	2	3	2	3	3	2	2	3	3	3	3	4	3	3	2	3	3	3	3	3	3	2	3	2	3	3	3	2	3	3	3
3	3	3	4	3	4	3	3	3	3	3	3	2	4	3	3	3	3	3	3	3	3	3	3	4	3	4	3	2	3	3	4	3	3	4	3	4	3	4	4	3	3
1	1	1	1	2	1	2	1	1	1	1	1	2	1	1	2	1	1	2	1	1	2	1	2	3	2	1	2	1	3	1	1	1	2	1	2	2	2	1	2	2	2
3	3	3	4	2	4	3	3	3	3	3	3	2	4	3	2	2	2	3	3	2	3	3	3	4	3	4	3	3	4	3	3	4	3	4	3	2	3	3	3	3	2
3	4	3	4	3	4	2	3	4	4	4	2	3	4	2	3	3	2	3	2	3	3	4	3	4	4	4	2	4	4	4	4	3	3	4	2	3	4	2	2	3	3
3	3	3	3	3	3	3	2	3	3	3	2	3	3	2	3	3	2	3	3	3	3	3	2	3	3	2	3	2	3	4	3	2	3	3	2	3	3	2	3	3	3
3	4	3	4	3	3	3	3	4	3	3	3	3	3	3	4	3	2	3	3	3	3	4	3	4	3	3	3	4	4	3	4	3	4	3	3	4	3	3	3	3	3
4	3	3	3	2	4	3	3	4	3	3	3	3	4	3	3	3	4	3	4	4	4	3	4	3	2	4	3	3	4	3	3	3	3	4	3	4	3	4	3	4	4
3	3	2	3	3	3	4	3	3	4	3	3	3	2	3	3	3	2	3	4	3	3	3	3	3	3	4	4	3	3	4	3	3	4	3	3	3	3	3	3	4	3
4	3	2	3	3	4	2	3	3	3	3	3	3	3	3	3	2	2	3	3	3	4	3	3	3	3	4	3	3	3	4	3	2	4	3	3	3	4	3	3	3	3
4	3	3	3	2	4	3	4	4	4	4	3	3	3	3	3	4	2	3	2	3	4	3	3	3	4	4	3	4	4	4	4	3	3	3	4	3	4	2	3	4	3
3	2	3	3	2	3	2	2	3	2	3	2	2	3	3	2	2	3	2	2	2	3	4	3	3	3	3	3	2	3	4	3	2	3	3	3	4	2	3	4	3	2
3	4	3	4	2	3	3	3	4	3	3	3	3	3	3	3	2	2	3	3	3	3	4	3	4	3	3	3	4	4	3	3	3	3	3	3	3	3	4	3	3	3
3	3	3	2	3	4	3	3	4	3	3	3	4	3	3	3	2	2	3	3	3	3	3	4	3	3	4	3	3	4	3	4	3	4	3	4	3	3	3	3	4	3
3	3	3	3	3	4	3	3	3	4	3	3	3	3	3	3	4	3	4	3	4	3	3	4	3	4	4	3	4	3	4	3	4	3	3	4	3	4	3	4	3	4
3	3	3	4	3	4	3	3	3	3	4	3	4	3	4	3	3	4	3	3	3	3	3	4	4	3	4	3	4	3	3	4	3	4	3	3	3	4	4	3	3	3
4	2	1	3	1	4	2	2	4	4	3	3	3	3	2	3	4	2	3	3	3	4	3	3	3	2	4	2	3	4	4	3	3	3	3	3	3	4	2	3	3	3
4	3	2	4	2	3	2	3	4	4	4	4	4	3	3	4	3	2	3	3	4	4	3	2	3	2	3	2	3	3	4	4	2	4	3	3	3	3	2	3	3	4
3	3	4	4	3	3	3	3	4	4	3	3	3	3	3	3	4	3	3	3	3	3	3	4	3	3	3	3	3	4	3	3	3	3	3	2	3	2	3	3	3	3
4	3	3	4	3	4	3	4	4	4	4	4	4	4	3	3	4	3	4	4	3	4	3	3	4	3	4	4	4	4	4	4	4	4	4	3	3	4	3	4	4	3
4	3	2	3	2	3	2	3	3	4	2	2	2	2	2	1	2	3	2	3	3	4	3	3	3	3	3	2	3	3	4	2	4	2	2	3	3	3	3	3	3	3
3	3	3	4	3	3	4	4	3	3	4	3	3	3	4	2	3	4	3	4	2	3	3	3	4	3	3	4	4	3	3	4	3	3	3	4	4	3	4	3	4	3
3	3	2	3	2	2	3	3	3	3	3	2	3	3	3	3	2	3	3	3	3	3	3	4	3	3	3	3	3	3	3	3	2	3	3	3	3	4	3	3	3	3
3	3	2	3	2	2	3	3	2	2	3	3	2	2	2	2	3	4	2	2	2	3	3	2	3	4	3	3	3	2	3	3	3	2	3	2	3	3	4	2	2	2
4	4	3	4	3	4	4	4	4	3	3	3	3	4	4	3	3	4	4	3	3	4	4	3	4	3	4	4	4	4	3	3	3	3	4	3	3	3	4	4	3	3
3	2	3	4	3	3	3	4	3	3	3	4	3	2	3	4	2	3	3	3	3	3	3	3	4	3	3	3	4	3	3	3	4	3	2	3	4	2	3	3	3	3
3	4	4	3	1	2	2	2	2	1	1	1	1	1	1	1	2	1	2	1	2	3	4	4	3	3	2	3	2	2	1	1	2	2	3	1	2	2	2	2	1	1
3	3	3	2	3	2	4	3	2	3	2	2	3	2	3	3	2	3	2	3	3	3	3	3	2	3	2	4	3	2	3	2	2	3	2	3	3	2	3	2	3	3
4	1	1	4	2	4	2	2	2	3	2	3	3	3	2	1	2	2	3	3	4	4	1	1	4	2	4	2	2	2	3	2	3	3	3	2	2	2	2	3	3	4
2	2	2	3	1	3	2	3	3	2	2	2	1	2	2	3	2	2	2	2	2	2	2	2	3	3	3	2	3	3	2	3	2	3	2	2	3	4	2	2	2	2
2	1	1	2	1	3	2	2	4	2	2	2	1	2	2	2	2	1	2	2	2	2	2	2	2	3	3	2	2	4	2	2	2	3	2	2	3	2	3	2	3	2
4	1	1	4	2	4	2	2	3	4	3	2	2	2	3	3	3	2	4	4	3	4	3	3	4	2	4	2	4	3	4	3	2	2	2	4	3	3	2	4	4	3
4	2	3	3	3	2	3	4	3	3	3	2	3	3	2	3	3	2	3	3	3	4	2	3	3	3	3	3	4	3	3	3	3	3	3	3	3	3	2	3	3	3
